# Supplementary material for: Triage of Critically Ill Patients: Characteristics and Outcomes of Patients Refused as Too Well for Intensive Care
Source: J Clin Med. 2023 Aug 25;12(17):5513. doi: 10.3390/jcm12175513 (PMC10488145; doi:10.3390/jcm12175513)
Supplement: Supplementary file 1 [file jcm-12-05513-s001.zip]

Archive with 3 entries (3 files):
- Manuscript.V012.c.Suppl.Table_S3.pdf
- Manuscript.V02.b.Suppl.Table_S1.pdf
- Manuscript.V02.b.Suppl.Table_S2.pdf
